# Supplementary material for: Brain and blood transcriptome profiles delineate common genetic pathways across suicidal ideation and suicide
Source: Mol Psychiatry. Author manuscript; Available in PMC 2024 Jun 21. (PMC11189724; doi:10.1038/s41380-024-02420-z)
Supplement: Supplementary Table 1 [file NIHMS1995941-supplement-Supplementary_Table_1.xlsx]

## Sheet: Sheet1
STUDYID	group	SI group	#DayOffMed	Medication1	Medication2	Medication3	Medication4	Medication5	Medication6	Medication7
U21174	MDD/SA	High SI	0	CYMBALTA	KLONOPIN	INDERAL	ATIVAN
U21331	MDD/SA	High SI	0	LYRICA	KLONOPIN	ZOLPIDEM/AMBIEN	SEROQUEL
U21440	MDD/SA	High SI	0	WELLBUTRIN	ABILIFY
U21511	MDD/SA	High SI	0	WELLBUTRIN	KLONOPIN	VYVANSE	AMBIEN
U21517	MDD/SA	High SI	0	WELLBUTRIN	VIIBRYD	RITALIN	CYTOMEL	LORAZEPAM
U21586	MDD/SA	High SI	0	WELLBUTRIN
U21633	MDD/SA	High SI	0	XANAX	AMPHETAMINE SALTS	PROZAC	IMIPRAMINE
U21732	MDD/SA	High SI	0	XANAX	LEVETIRACETAM	HYDROXYZINE
U21796	MDD/SA	High SI	0	EFFEXOR	SEROQUEL	DOXEPIN	CYMBALTA	LAMICTAL
U21824	MDD/SA	High SI	0	PRYSTIQ	LAMICTAL	OMEPRAZOLE
U21091	MDD/NS	High SI	0	VENLAFAXINE	GABAPENTIN
U21177	MDD/NS	Low SI	0	ZOLOFT	KLONOPIN	XANAX	MEGESTROL ACETATE
U21181	MDD/NS	High SI	0	XANAX
U21313	MDD/NS	High SI	0	PROZAC	KLONOPIN
U21360	MDD/NS	High SI	0	WELLBUTRIN	EFFEXOR
U21384	MDD/NS	High SI	0	BUPROPION	KLONOPIN
U21473	MDD/NS	High SI	0	WELLBUTRIN	PREGABALIN	PRAZOSIN	TOPIRAMATE
U21663	MDD/NS	High SI	0	WELLBUTRIN	PRISTIQ	BUSPAR	VYVANSE	LAMICTAL	TRAZADONE	EFFEXOR
U21734	MDD/NS	No SI	0	ZOLOFT	ABILIFY	ATIVAN	REMERON
U21774	MDD/NS	High SI	0	VENLAFAXINE	TRAZODONE	KLONOPIN
U21838	MDD/NS	High SI	0	LEXAPRO	GABAPENTIN	MIRTAZAPINE	ADDERALL
U21514	MDD/NS	No SI	4	XANAX
