# Supplementary material for: Brain and blood transcriptome profiles delineate common genetic pathways across suicidal ideation and suicide
Source: Mol Psychiatry. Author manuscript; Available in PMC 2024 Jun 21. (PMC11189724; doi:10.1038/s41380-024-02420-z)
Supplement: Supplementary Table 2 [file NIHMS1995941-supplement-Supplementary_Table_2.xlsx]

## Sheet: Sheet 1
SampleID	group	Age	Sex	RIN	PMI	pH	Cause of Death	Brain_tox_antidepressant	Brain_tox_antipsychotic	Brain_tox_benzodiazepine	Brain_tox_opioid
104A	control	65	F	4.4	6	6.632	stab wounds	No	No	Yes	No
109A	suicide	64	M	5	10	6.2	asphyxia by hanging	No	Yes	Yes	No
131A	control	50	M	9.1	19	6.61	gunshot wounds	No	No	No	No
141A	suicide	58	M	6.2	19	6.68	asphyxia by hanging	No	No	No	No
142A	control	71	F	4.7	24	5.48	Cardiomyopathy	No	No	No	No
146A	suicide	54	F	4.7	9	6.39	asphyxia by hanging	No	Yes	Yes	No
152A	suicide	58	M	7.8	7	6.6	asphyxia by hanging	No	No	No	No
153A	control	58	M	8.1	21	6.85	Cardiomyopathy	No	No	No	No
154A	suicide	48	M	8.5	27	6.29	gunshot wound	Yes	No	No	No
15A	suicide	30	M	8.9	11	6.6	asphyxia by hanging	No	No	No	No
21A	suicide	47	M	7.7	11	6.7	asphyxia by hanging	Yes	No	Yes	No
24A	suicide	75	F	4	13	6.5	intoxication	No	Yes	Yes	No
34A	suicide	42	F	5.6	12	6.2	intoxication	Yes	No	Yes	Yes
44A	control	56	M	4.6	14	6.41	Cardiomyopathy	No	No	No	No
48A	control	59	M	5	23	6.262	multiple injuries from industrial accident	No	No	No	No
55A	suicide	61	M	8.4	19	6.8	asphyxia by hanging	No	No	Yes	No
73A	control	51	F	8.3	7	6.7	Cardiomyopathy	No	No	No	No
82A	control	43	M	7.7	15	6.5	Cardiomyopathy	No	No	No	No
84A	suicide	78	F	6.5	27	6.6	asphyxia by hanging	No	No	Yes	No
89A	control	31	M	4.2	10	6.24	multiple injuries from motor vehicle acccident	Yes	No	Yes	Yes
8A	suicide	25	M	5.6	11	6.6	asphyxia by hanging	Yes	No	No	No
93A	suicide	65	F	6.6	15	5.8	intoxication	No	No	No	No
94A	suicide	48	M	5	6	6.3	multiple injuries from fall from height	No	No	No	No
97A	suicide	54	M	5.9	22	6.65	asphyxia by hanging	No	No	No	No
