# Supplementary material for: Brain and blood transcriptome profiles delineate common genetic pathways across suicidal ideation and suicide
Source: Mol Psychiatry. Author manuscript; Available in PMC 2024 Jun 21. (PMC11189724; doi:10.1038/s41380-024-02420-z)
Supplement: Supplementary Table 3 [file NIHMS1995941-supplement-Supplementary_Table_3.xlsx]

## Sheet: Sheet 1
module.id	module.size	module.parent	module.hub	High-SI-No-SI p	MDD 3 groups p	MDD/NS-HC p	MDD/SA-HC p	MDD/SA-MDD/NS p	white matter: robust d	white matter: adjusted effect size	grey matter: robust d	gray matter: adjusted effect size	module.genes
c1_9	278	c1_1	SHOC2(30),ANKRD12(25),CMTM6(23),RRM2B(22),LYSMD3(22),SPOPL(21),ZNF654(20),GCA(20),STAG2(19),SERINC1(18),ABHD13(18),PRPF40A(18),GPBP1(17),ELMOD2(17),RB1CC1(16),NAMPT(16),DNAJB14(15)	0.0377	0.5915	1	0.8095	1	-0.5	-0.52	-0.05	-0.21	RB1CC1, ZFYVE16, NAMPT, ZNF654, CAPZA1, PPIG, RRM2B, PPP4R2, ANKRD12, DNAJB14, RLF, STAG2, GPBP1, ELMOD2, SHOC2, ZNF148, PNPLA8, C22orf34, SDCBP, UBE2W, PHF20L1, PIK3CA, SERINC1, ABHD13, GCA, ESCO1, LAMTOR3, LYSMD3, IFNGR1, ATP6V1G1, PRPF40A, GABPA, PKN2, CMTM6, FBXL5, KIAA1033, EVI2A, C10orf118, TWF1, EVI2B, TBC1D23, AP5M1, HSDL2, TMEM167A, YPEL5, TSNAX, ARID4A, SPOPL, TAX1BP1, MYL12B, ZNF430, C…
c1_39	64	c1_6	DNMT1(17)	0.0286	0.0493	0.2599	0.0421	0.9643	-0.43	-0.49	-0.06	-0.15	CLSTN1, DNMT1, FASN, MDN1, HEATR1, RPAP1, AHDC1, HCFC1, CLUH, EZR, HYOU1, BCL9L, TULP4, AARS, PDCD11, SPN, XBP1, EIF5B, CBX5, USP11, FTSJ3, TRAM2, IGHA1, PARP1, GABPB2, SMC1A, PDIA6, INTS2, UTP20, IGJ, LMAN1, HIVEP3, POLR1A, HEG1, PDIA4, SPTBN1, ITM2C, DOCK10, HIST1H1B, MTHFD1, HIST1H2AE, HSP90AB1, AHNAK, FARSB, HERC2, DIEXF, FLNB, CD38, BBS2, KDSR, ITGB1, SEPT11, LSG1, MKI67, SPTAN1, FLNA, BMS1,…
c1_48	165	c1_9	SHOC2(30),CMTM6(23),RRM2B(22),SPOPL(21),GCA(20),STAG2(19),SERINC1(18),RB1CC1(16),NAMPT(16)	0.0219	0.3034	0.6409	0.4362	1	-0.59	-0.58	-0.01	-0.18	RB1CC1, ZFYVE16, NAMPT, CAPZA1, RRM2B, PPP4R2, STAG2, SHOC2, ZNF148, C22orf34, SDCBP, UBE2W, PHF20L1, SERINC1, GCA, LAMTOR3, IFNGR1, PKN2, CMTM6, FBXL5, KIAA1033, C10orf118, EVI2B, TBC1D23, HSDL2, YPEL5, ARID4A, SPOPL, CASP1, RGS18, SNX10, FAR1, SMCHD1, PTPRC, TLR1, DPH3, CASP4, UBLCP1, AGTPBP1, RAB8B, ATP11B, NEK7, KLHL2, ST8SIA4, MOSPD2, IPMK, TLR8, STK17B, SLK, S100A9, ANXA3, C7orf60, EXOC6, L…
c1_96	67	c1_37	NLRC3(33),ZAP70(21)	0.0152	0.0812	1	0.0942	0.2276	0.73	0.85	0.13	0.13	ZAP70, NLRC3, RAB11FIP3, PRKCH, AGFG2, LLGL2, MLLT6, SEMA4C, CDC25B, MAP4K1, ULK3, MYBBP1A, ITPR3, ZNF831, FBXO31, PPP1R13B, TSPAN32, GATA3, CCDC64, RASSF1, SSBP4, TRAF1, SLC2A4RG, PRKCQ, SIDT1, NCALD, BZRAP1, SORBS3, CD81, ZFYVE28, PPP5C, BIN1, ITGB7, LTBP4, STARD9, SKAP1, TMCO4, TRAF5, TRIB2, ZNF827, APOL3, SRM, HLCS, PARP15, LAX1, ST6GALNAC6, CYB561, BICD1, NSMF, PASK, CTD-2368P22.1, ARL10, C1…
c1_102	15	c1_37	SIPA1L3(11),VAV2(9)	0.0101	0.0722	0.3244	0.0527	1	-0.58	-0.75	-0.04	-0.15	GGA2, VAV2, SIPA1L3, TRIO, RHOBTB2, PRKCE, ZNF532, SOGA1, CPNE5, TBC1D9, CIITA, MYO1C, SETBP1, MTSS1, ATP10D
c1_114	77	c1_48	SHOC2(26),STAG2(19),SERINC1(18),RB1CC1(15),FAR1(14)	0.0201	0.4321	1	0.6024	1	-0.41	-0.4	-0.04	-0.25	RB1CC1, CAPZA1, PPP4R2, STAG2, SHOC2, ZNF148, C22orf34, UBE2W, SERINC1, LAMTOR3, IFNGR1, KIAA1033, C10orf118, TBC1D23, YPEL5, ARID4A, RGS18, FAR1, PTPRC, DPH3, UBLCP1, RAB8B, ATP11B, NEK7, STK17B, SLK, C7orf60, EXOC6, ACSL4, ZDHHC17, C6orf211, OSBPL8, NBN, SRGN, CTSS, OSGIN2, PCMTD1, IL21R, CAPZA2, FGL2, TRIQK, UBA3, ANKRD50, GLIPR1, ZNF230, UHRF1BP1, UCP2, TAF1D, CLEC4A, AHR, ANAPC13, LGALS1, CP…
c1_115	78	c1_48	CMTM6(22),GCA(20),SPOPL(17),NAMPT(16),RRM2B(16)	0.0329	0.1664	0.2484	0.3603	1	-0.68	-0.75	0.1	-0.02	ZFYVE16, NAMPT, RRM2B, SDCBP, PHF20L1, GCA, PKN2, CMTM6, FBXL5, EVI2B, HSDL2, SPOPL, SNX10, SMCHD1, TLR1, CASP4, AGTPBP1, KLHL2, ST8SIA4, MOSPD2, IPMK, TLR8, S100A9, ANXA3, LIN7A, RGS2, PTEN, KCNJ2, FGD4, LPCAT2, RAB18, MNDA, FAM8A1, IGSF6, RICTOR, UBE2D1, ARHGAP15, IKBIP, ARFIP1, FAS, KBTBD7, LMNB1, CIR1, IRAK3, RAB33B, NLRC4, IL1RAP, ZNF117, USP40, CLEC7A, GPR160, ARRDC3, MAN1A1, PPP2R3C, TSPAN…
c1_135	26	c1_58	TMEM55A(15),IFRD1(11)	0.0448	0.1078	0.2213	0.1603	1	-0.36	-0.47	0.4	0.2	NRBF2, TMEM55A, IFRD1, CTBS, MPZL3, TMEM71, MME, OGFRL1, RAB31, VNN2, PTGS2, UBXN2B, DNAJC3, TDP2, RNF141, KB-431C1.4, ST3GAL6, KIF27, HEBP2, CDC16, ASPH, VNN1, PELI1, CCPG1, RP11-44F14.1, CD55
c1_163	38	c1_96	NLRC3(30)	0.0139	0.0534	1	0.062	0.1794	-0.76	-0.84	-0.12	-0.17	ZAP70, NLRC3, RAB11FIP3, PRKCH, AGFG2, MLLT6, SEMA4C, CDC25B, MAP4K1, MYBBP1A, ITPR3, ZNF831, FBXO31, PPP1R13B, GATA3, CCDC64, TRAF1, SIDT1, SORBS3, ZFYVE28, PPP5C, ITGB7, STARD9, SKAP1, TMCO4, ZNF827, APOL3, SRM, HLCS, PARP15, CYB561, PASK, CARD11, TSEN54, SBK1, LMNB2, IFFO2, DMWD
c1_172	11	c1_102	SIPA1L3(10)	0.0205	0.081	0.4009	0.0588	1	-0.58	-0.76	-0.05	-0.16	GGA2, VAV2, SIPA1L3, RHOBTB2, PRKCE, ZNF532, SOGA1, CPNE5, CIITA, MYO1C, SETBP1
c1_180	12	c1_107	PDCD11(9)	0.0492	0.0458	0.2318	0.0556	0.7555	0.45	0.52	0.13	0.28	MDN1, EZR, TULP4, PDCD11, CBX5, FTSJ3, PARP1, GABPB2, SPTBN1, HSP90AB1, BBS2, LDLR
c1_185	38	c1_114	SHOC2(22),FAR1(12)	0.0116	0.2498	0.85	0.3746	1	-0.21	-0.2	-0.01	-0.25	RB1CC1, SHOC2, UBE2W, IFNGR1, YPEL5, FAR1, ATP11B, NEK7, C7orf60, EXOC6, ACSL4, ZDHHC17, SRGN, CTSS, OSGIN2, PCMTD1, IL21R, FGL2, TRIQK, ANKRD50, GLIPR1, ZNF230, UHRF1BP1, CLEC4A, AHR, ANAPC13, SGMS2, KYNU, USP15, ARHGAP32, LMBRD1, FAM200B, CMTM2, CD302, TMEM170B, C9orf72, CYSLTR1, FAM19A2
c1_187	20	c1_115	GCA(13),NAMPT(12)	0.0205	0.1419	0.2111	0.3072	1	-0.57	-0.71	0.15	0	NAMPT, GCA, TLR1, CASP4, KLHL2, S100A9, ANXA3, LIN7A, KCNJ2, UBE2D1, LMNB1, TLR6, GK, S100A12, P2RY13, MBOAT2, B3GNT5, CCDC71L, NAMPTL, H3F3AP4
c1_188	36	c1_115	CMTM6(18)	0.0329	0.1332	0.2111	0.2715	1	-0.61	-0.59	0.25	0.08	RRM2B, SDCBP, CMTM6, FBXL5, EVI2B, HSDL2, SPOPL, SNX10, ST8SIA4, MOSPD2, IPMK, TLR8, RGS2, PTEN, FGD4, LPCAT2, MNDA, IGSF6, ARFIP1, FAS, IRAK3, RAB33B, NLRC4, IL1RAP, ZNF117, USP40, GPR160, STK38L, HSD17B11, SULT1B1, KIAA1551, MCTP1, RP11-212I21.4, CEP19, PDZD8, HPSE
c1_206	13	c1_135	TMEM55A(8)	0.0214	0.0785	0.1166	0.1838	1	-0.45	-0.49	0.45	0.26	NRBF2, TMEM55A, CTBS, MME, OGFRL1, RAB31, VNN2, PTGS2, UBXN2B, RNF141, ST3GAL6, CDC16, PELI1
c1_227	20	c1_184	STAG2(13)	0.037	0.634	1	1	1	-0.4	-0.44	-0.04	-0.24	STAG2, ZNF148, SERINC1, KIAA1033, C10orf118, ARID4A, RGS18, PTPRC, UBLCP1, RAB8B, STK17B, SLK, C6orf211, OSBPL8, NBN, UCP2, MIER1, KIF5B, CTC-241F20.3, TIFA
c1_228	23	c1_188	CMTM6(16)	0.0197	0.1383	0.2541	0.2194	1	-0.44	-0.48	0.22	0.01	RRM2B, CMTM6, FBXL5, HSDL2, SPOPL, SNX10, ST8SIA4, MOSPD2, IPMK, PTEN, FGD4, FAS, IRAK3, RAB33B, NLRC4, ZNF117, USP40, STK38L, SULT1B1, KIAA1551, MCTP1, CEP19, HPSE
c1_244	14	c1_227	STAG2(11)	0.0286	0.5436	1	0.8352	1	-0.3	-0.39	0	-0.17	STAG2, ZNF148, KIAA1033, C10orf118, ARID4A, RGS18, PTPRC, UBLCP1, STK17B, SLK, OSBPL8, UCP2, MIER1, KIF5B
