# Supplementary material for: Brain and blood transcriptome profiles delineate common genetic pathways across suicidal ideation and suicide
Source: Mol Psychiatry. Author manuscript; Available in PMC 2024 Jun 21. (PMC11189724; doi:10.1038/s41380-024-02420-z)
Supplement: Supplementary Table 4 [file NIHMS1995941-supplement-Supplementary_Table_4.xlsx]

## Sheet: Table S4
module.id	module.size	module.parent	module.hub	r	p	BDI adjusted p	HAM17 adjusted p	sleep adjusted p	tiredness adjusted p	MDD subtype adjusted p	agemdep adjusted p	nummd adjusted p	RIN adjusted p	agemdep r	agemdep p	nummd r	nummd p	module.genes
c1_36	86	c1_6	TBX21(25),S1PR5(19),RUNX3(16)	-0.32	0.031	0.0407	0.0057	0.009	0.0118	0.0185	0.3648	0.1437	0.0199	0.3	0.0542	-0.21	0.1967	IKZF3, TBX21, NKG7, TGFBR3, S1PR5, KLRG1, C1orf21, RUNX3, PRF1, MATK, USP28, FCRL6, NFATC2, SMPD3, KLRD1, PLEKHF1, SMAD7, PRR5L, SLAMF7, IL2RB, TTC22, PYHIN1, CHST12, GZMH, SPON2, EOMES, SH2D2A, OSBPL5, SYNE1, GZMB, PIK3R6, GFI1, ABI3, TTC38, YPEL1, PTGDR2, PTGDR, SLAMF6, SYT11, GPR114, CCL5, CX3CR1, F2R, CD8A, SYNE2, CMKLR1, ALOX15, OSBPL3, GFOD1, LDOC1L, ADRB2, CEP78, GNLY, CCR5, AUTS2, CD244, …
c1_93	78	c1_36	TBX21(25),S1PR5(19),RUNX3(16)	-0.32	0.0278	0.0393	0.0057	0.0089	0.0116	0.0182	0.356	0.1319	0.0192	0.31	0.0491	-0.21	0.1806	IKZF3, TBX21, NKG7, TGFBR3, S1PR5, KLRG1, C1orf21, RUNX3, PRF1, MATK, USP28, FCRL6, NFATC2, KLRD1, PLEKHF1, SMAD7, PRR5L, SLAMF7, IL2RB, TTC22, PYHIN1, CHST12, GZMH, SPON2, EOMES, SH2D2A, OSBPL5, SYNE1, GZMB, GFI1, ABI3, TTC38, YPEL1, PTGDR, SLAMF6, SYT11, GPR114, CCL5, CX3CR1, F2R, CD8A, SYNE2, CMKLR1, OSBPL3, GFOD1, LDOC1L, ADRB2, CEP78, GNLY, CCR5, AUTS2, CD244, PPM1L, AGPAT4, SAMD3, ABCA2, AD…
c1_157	54	c1_93	TBX21(24),S1PR5(19)	0.34	0.0205	0.0302	0.0062	0.0079	0.0117	0.0194	0.3615	0.1309	0.0193	-0.33	0.0355	0.23	0.1516	TBX21, NKG7, TGFBR3, S1PR5, KLRG1, C1orf21, RUNX3, PRF1, MATK, USP28, FCRL6, NFATC2, KLRD1, PLEKHF1, SMAD7, PRR5L, SLAMF7, IL2RB, GZMH, SPON2, EOMES, SH2D2A, OSBPL5, GZMB, ABI3, TTC38, PTGDR, SYT11, CCL5, CX3CR1, F2R, CMKLR1, LDOC1L, ADRB2, CEP78, GNLY, CCR5, AUTS2, PPM1L, AGPAT4, ADCY9, RARRES3, COL6A2, GPR56, FGFBP2, PTCH1, APOBEC3G, GZMM, CALHM2, GK5, SH2D1B, TRGC2, CTSW, ZBTB38
* agemde: age of onset of first episode of major depression
* nummd: number of episodes of major depreesion
