# Supplementary material for: Brain and blood transcriptome profiles delineate common genetic pathways across suicidal ideation and suicide
Source: Mol Psychiatry. Author manuscript; Available in PMC 2024 Jun 21. (PMC11189724; doi:10.1038/s41380-024-02420-z)
Supplement: Supplementary Table 5 [file NIHMS1995941-supplement-Supplementary_Table_5.xlsx]

## Sheet: Pathway C1_48
Ingenuity Canonical Pathways	-log(p-value)	-log(B-H p-value)	Ratio	z-score	Molecules
Pyroptosis Signaling Pathway	5.28	2.84	0.0778	2.646	CASP1,CASP4,NEK7,NLRC4,TLR1,TLR6,TLR8
TREM1 Signaling	4.77	2.8	0.0833	2.449	CASP1,JAK2,NLRC4,TLR1,TLR6,TLR8
Neuroinflammation Signaling Pathway	2.64	0.903	0.0261	2.828	CASP1,FAS,IFNGR1,IRAK3,JAK2,TLR1,TLR6,TLR8
Wound Healing Signaling Pathway	1.47	0.457	0.021	2.236	IFNGR1,IL1RAP,JAK2,TNFSF10,TNFSF13B
Colorectal Cancer Metastasis Signaling	1.31	0.411	0.0189	2.236	IFNGR1,JAK2,TLR1,TLR6,TLR8

## Sheet: Pathway C1_96
Ingenuity Canonical Pathways	-log(p-value)	-log(B-H p-value)	Ratio	z-score	Molecules
NF-κB Signaling	3.05	1.23	0.0163	-2.236	CARD11,CD247,PRKCQ,SIGIRR,TRAF5,ZAP70
Calcium-induced T Lymphocyte Apoptosis	2.97	1.23	0.0197	-2.236	CD247,ITPR3,PRKCH,PRKCQ,ZAP70
T Cell Receptor Signaling	2.23	1.23	0.0133	-2.236	CARD11,CD247,PRKCQ,SKAP1,ZAP70
Systemic Lupus Erythematosus In B Cell Signaling Pathway	1.92	1.17	0.0111	-2.236	CARD11,PRKCH,PRKCQ,TRAF1,TRAF5

## Sheet: Pathway C1_36
Ingenuity Canonical Pathways	-log(p-value)	-log(B-H p-value)	Ratio	z-score	Molecules
CREB Signaling in Neurons	6.31	4.44	0.0218	-3.606	ADCY9,ADGRE1,ADGRG1,ADGRG5,ADRB2,CCR5,CMKLR1,CX3CR1,F2R,PTGDR,PTGDR2,S1PR5,TGFBR3
FAK Signaling	6.2	4.44	0.0181	-3.873	ADGRE1,ADGRG1,ADGRG5,ADRB2,CCR5,CMKLR1,CX3CR1,F2R,IL2RB,PTGDR,PTGDR2,S1PR5,SH2D2A,TGFBR3,TRGC2
G-Protein Coupled Receptor Signaling	5.6	4	0.0189	-3.606	ADCY9,ADGRE1,ADGRG1,ADGRG5,ADRB2,CCR5,CMKLR1,CX3CR1,F2R,NFATC2,PTGDR,PTGDR2,S1PR5
Breast Cancer Regulation by Stathmin1	5.57	4	0.0205	-3.464	ADGRE1,ADGRG1,ADGRG5,ADRB2,CCR5,CMKLR1,CX3CR1,F2R,PPM1L,PTGDR,PTGDR2,S1PR5
Phagosome Formation	4.98	3.53	0.018	-3.464	ADGRE1,ADGRG1,ADGRG5,ADRB2,CCR5,CMKLR1,CX3CR1,F2R,PLAAT4,PTGDR,PTGDR2,S1PR5

## Sheet: Upstream regulator C1_48
Upstream Regulator	Expr Log Ratio	Molecule Type	Predicted Activation State	Activation z-score	Flags	p-value of overlap	Target Molecules in Dataset
TP53		transcription regulator	Activated	2.914		0.0246	CASP1,CASP4,FAS,GLIPR1,LSS,NLRC4,PPP4R2,PTEN,RB1CC1,RRM2B
IFNG		cytokine	Activated	2.79	bias	0.00745	CASP1,CTSS,FAS,JAK2,NMI,TLR1,TNFSF10,TNFSF13B
TCF4		transcription regulator	Inhibited	-2.828		0.000188	CASP1,CASP4,FAS,JAK2,RICTOR,TNFSF10,TNFSF13B,ZDHHC17

## Sheet: Upstream regulator C1_135
Upstream Regulator	Expr Log Ratio	Molecule Type	Predicted Activation State	Activation z-score	Flags	p-value of overlap	Target Molecules in Dataset	Mechanistic Network
ERBB2		kinase	Activated	2.2	bias	6.89e-05	CDC16,MME,PTGS2,RAB31,ST3GAL6

## Sheet: Upstream regulator C1_36
Upstream Regulator	Expr Log Ratio	Molecule Type	Predicted Activation State	Activation z-score	Flags	p-value of overlap	Target Molecules in Dataset	Mechanistic Network
Interferon alpha		group	Inhibited	-2.596	bias	3.29e-05	APOBEC3G,AUTS2,GZMB,GZMH,NKG7,PLAAT4,TBX21
